# Supplementary material for: Ammonia-Assisted Quadrupled-Yield ZIF-67 Derivation Enables Single Oxygen-Dominated Nonradical Oxidation for Enhanced Ciprofloxacin Degradation
Source: Materials (Basel). 2025 Sep 16;18(18):4337. doi: 10.3390/ma18184337 (PMC12472137; doi:10.3390/ma18184337)
Supplement: Supplementary file 1 [file materials-18-04337-s001.zip]

Archive with 1 entries (1 files):
- materials-3796549-supplementary.pdf
